# Supplementary material for: Quantitative Analysis of Bisphenol A in Commercial Beverages
Source: Molecules. 2026 Feb 28;31(5):805. doi: 10.3390/molecules31050805 (PMC12986127; doi:10.3390/molecules31050805)
Supplement: Supplementary file 1 [file molecules-31-00805-s001.zip]

Archive with 1 entries (1 files):
- molecules-4146431-supplementary.pdf
